# Supplementary material for: KREAP: an automated Galaxy platform to quantify in vitro re-epithelialization kinetics
Source: Gigascience. 2018 Jun 28;7(7):giy078. doi: 10.1093/gigascience/giy078 (PMC6048990; doi:10.1093/gigascience/giy078)
Supplement: Additional Files [file giy078_supplemental_files.zip]

Archive with 2 entries (2 files):
- Additional Manuscript.pdf
- Supplementary Information.pdf
